# Supplementary material for: Correlations between the NMR Lipoprotein Profile, APOE Genotype, and Cholesterol Efflux Capacity of Fasting Plasma from Cognitively Healthy Elderly Adults
Source: Int J Mol Sci. 2023 Jan 22;24(3):2186. doi: 10.3390/ijms24032186 (PMC9916740; doi:10.3390/ijms24032186)
Supplement: Supplementary file 1 [file ijms-24-02186-s001.zip]

Archive with 1 entries (1 files):
- ijms-2073106-SI.xlsx
