# Supplementary material for: Correlations between the NMR Lipoprotein Profile, APOE Genotype, and Cholesterol Efflux Capacity of Fasting Plasma from Cognitively Healthy Elderly Adults
Source: Int J Mol Sci. 2023 Jan 22;24(3):2186. doi: 10.3390/ijms24032186 (PMC9916740; doi:10.3390/ijms24032186)
Supplement: Supplementary file 1 [file ijms-24-02186-s001.zip › ijms-2073106-SI.xlsx]

## Sheet: Variables in the study
All Variables	CEC (R2)	P-val (CEC)	APOE(R2)	P-val(APOE)
AcAce	0.317	0.0001155	-0.013	0.88
Ace	0.07	0.406	-0.044	0.602
AGE	0.02	0.812	-0.187	0.026
Ala	-0.106	0.21	-0.134	0.112
Alb	0.279	0.001	0.147	0.08
Alcohol Consumption	0.165	0.053	-0.105	0.22
ApoA1	-0.062	0.461	0.192	0.022
ApoB	0.097	0.25	0.233	0.005
ApoB/ApoA1	0.123	0.144	0.099	0.243
APOE-dose	0.11	0.191	na	na
BMI	0.007	0.933	-0.076	0.376
bOHBut	0.365	7.282e-06	0.025	0.765
Cit	0.162	0.054	-0.059	0.487
Crea	0.15	0.074	-0.221	0.008
DHA	0.123	0.142	0.334	4.8e-05
DHA/FA	0.086	0.307	0.257	0.002
EstC	0	0.999	0.32	0.000105
FA Down Sd	-0.072	0.406	-0.017	0.84
FA Parkinson	-0.22	0.009	-0.18	0.034
FA Psychiatric dis.	-0.136	0.114	-0.035	0.682
FA-Dementia	0.035	0.683	0.194	0.023
FAw3	0.105	0.212	0.359	1.1e-05
FAw3/FA	0.075	0.373	0.318	0.000115
FAw6	0.083	0.327	0.291	0.000451
FAw6/FA	-0.094	0.265	0.109	0.196
FreeC	0.002	0.981	0.294	0.000379
Glc	0.004	0.96	-0.082	0.332
Gln	-0.105	0.214	-0.12	0.155
Gp	0.086	0.306	0.014	0.865
HDL2-C	-0.092	0.273	0.1	0.239
HDL3-C	-0.022	0.795	0.216	0.01
HDL-C	-0.088	0.294	0.109	0.196
HDL-D	-0.183	0.028	0.055	0.517
HDL-TG	0.007	0.938	0.08	0.343
Height	0.166	0.05	-0.06	0.485
His	0.059	0.484	-0.119	0.158
IDL-C	-0.018	0.834	0.291	0.000435
IDL-C-%	-0.073	0.386	0.405	5.8e-07
IDL-CE	-0.008	0.928	0.294	0.000391
IDL-CE-%	-0.003	0.968	0.375	4e-06
IDL-FC	-0.043	0.611	0.277	0.001
IDL-FC-%	-0.133	0.113	0.152	0.071
IDL-L	-0.007	0.93	0.268	0.001
IDL-P	-0.001	0.987	0.259	0.002
IDL-PL	-0.013	0.877	0.282	0.001
IDL-PL-%	-0.068	0.423	-0.08	0.344
IDL-TG	0.075	0.372	-0.022	0.794
IDL-TG-%	0.094	0.262	-0.378	4e-06
Ile	0.012	0.883	-0.137	0.104
LA	0.078	0.352	0.254	0.002
LA/FA	-0.06	0.474	0.091	0.279
Lac	0.158	0.06	-0.08	0.341
LDL-C	0.033	0.698	0.312	0.000157
LDL-D	-0.282	0.001	-0.147	0.08
LDL-TG	0.063	0.457	0.054	0.527
Leu	0.091	0.279	-0.103	0.224
L-HDL-C	-0.162	0.053	0.038	0.657
L-HDL-C-%	-0.167	0.047	-0.08	0.344
L-HDL-CE	-0.162	0.053	0.037	0.664
L-HDL-CE-%	-0.167	0.047	-0.129	0.127
L-HDL-FC	-0.162	0.054	0.04	0.634
L-HDL-FC-%	-0.158	0.06	-0.012	0.89
L-HDL-L	-0.162	0.053	0.052	0.537
L-HDL-P	-0.163	0.052	0.054	0.521
L-HDL-PL	-0.156	0.062	0.065	0.443
L-HDL-PL-%	0.183	0.029	0.019	0.82
L-HDL-TG	-0.179	0.032	0.096	0.258
L-HDL-TG-%	0.027	0.747	0.17	0.043
L-LDL-C	0.016	0.852	0.305	0.000219
L-LDL-C-%	0.002	0.984	0.406	5.4e-07
L-LDL-CE	0.025	0.766	0.306	0.000216
L-LDL-CE-%	0.074	0.377	0.376	4e-06
L-LDL-FC	-0.014	0.871	0.299	0.000307
L-LDL-FC-%	-0.177	0.034	-0.056	0.508
L-LDL-L	0.02	0.811	0.292	0.000418
L-LDL-P	0.024	0.78	0.286	0.001
L-LDL-PL	0.026	0.757	0.307	0.000203
L-LDL-PL-%	-0.028	0.737	-0.257	0.002
L-LDL-TG	0.041	0.626	0.036	0.674
L-LDL-TG-%	0.024	0.778	-0.398	9.4e-07
L-VLDL-C	0.122	0.146	0.059	0.485
L-VLDL-C-%	-0.162	0.06	0.057	0.51
L-VLDL-CE	0.104	0.217	0.062	0.463
L-VLDL-CE-%	-0.205	0.017	0.071	0.416
L-VLDL-FC	0.139	0.098	0.055	0.516
L-VLDL-FC-%	0.058	0.504	-0.018	0.834
L-VLDL-L	0.145	0.085	0.047	0.58
L-VLDL-PL	0.145	0.084	0.052	0.539
L-VLDL-PL-%	0.103	0.232	0.04	0.643
L-VLDL-TG	0.152	0.069	0.04	0.634
L-VLDL-TG-%	0.096	0.269	-0.058	0.502
Medication (Depression)	0.042	0.617	-0.003	0.97
Medication (HTA)	0.06	0.472	-0.045	0.593
M-HDL-C	-0.008	0.923	0.103	0.224
M-HDL-C-%	-0.008	0.927	0.055	0.516
M-HDL-CE	-0.002	0.977	0.103	0.224
M-HDL-CE-%	0.012	0.891	0.038	0.649
M-HDL-FC	-0.03	0.724	0.101	0.233
M-HDL-FC-%	-0.067	0.424	0.088	0.296
M-HDL-L	-0.013	0.881	0.104	0.22
M-HDL-P	-0.01	0.904	0.104	0.216
M-HDL-PL	-0.034	0.691	0.093	0.271
M-HDL-PL-%	-0.125	0.136	-0.113	0.179
M-HDL-TG	0.087	0.301	0.058	0.495
M-HDL-TG-%	0.095	0.259	-0.005	0.949
M-LDL-C	0.051	0.548	0.316	0.000131
M-LDL-C-%	0.024	0.774	0.357	1.3e-05
M-LDL-CE	0.049	0.557	0.311	0.000166
M-LDL-CE-%	0.053	0.529	0.337	4.1e-05
M-LDL-FC	0.055	0.516	0.332	5.5e-05
M-LDL-FC-%	-0.1	0.233	-0.238	0.004
M-LDL-L	0.06	0.48	0.306	0.000218
M-LDL-P	0.061	0.469	0.3	0.000289
M-LDL-PL	0.085	0.315	0.31	0.000173
M-LDL-PL-%	-0.028	0.735	-0.278	0.001
M-LDL-TG	0.065	0.443	0.055	0.515
M-LDL-TG-%	-0.008	0.925	-0.386	2e-06
MUFA	0.147	0.079	0.143	0.089
MUFA/FA	0.141	0.092	-0.141	0.095
M-VLDL-C	0.119	0.157	0.112	0.184
M-VLDL-C-%	-0.174	0.037	0.127	0.133
M-VLDL-CE	0.082	0.328	0.148	0.079
M-VLDL-CE-%	-0.189	0.023	0.126	0.134
M-VLDL-FC	0.154	0.066	0.068	0.425
M-VLDL-FC-%	0.092	0.273	-0.034	0.689
M-VLDL-L	0.156	0.063	0.072	0.394
M-VLDL-P	0.159	0.058	0.069	0.416
M-VLDL-PL	0.154	0.065	0.077	0.364
M-VLDL-PL-%	-0.064	0.449	0.092	0.276
M-VLDL-TG	0.171	0.042	0.051	0.547
M-VLDL-TG-%	0.168	0.044	-0.13	0.123
PA arthrosis	-0.12	0.164	-0.18	0.035
PA Cardiopaty	0.151	0.079	0.006	0.941
PA COPD	-0.053	0.535	0.021	0.811
PA depression	0.036	0.681	-0.138	0.116
PA Diabetes	-0.077	0.374	-0.096	0.264
PA dyslipemia	0.155	0.071	0.094	0.274
PA Hypertension	0.042	0.626	-0.214	0.012
PA Ictus	0.032	0.713	0.115	0.181
PA Renal disease	-0.04	0.643	-0.018	0.84
PA ulcus	-0.042	0.633	0.056	0.523
PAThyroid disease	-0.043	0.626	-0.096	0.274
PC	-0.065	0.443	0.228	0.006
Pes-G	0.134	0.113	-0.073	0.388
Phe	0.044	0.605	-0.292	0.000428
PUFA	0.09	0.284	0.316	0.000129
PUFA/FA	-0.061	0.468	0.203	0.015
Remnant-C	0.051	0.547	0.225	0.007
Serum-C	0.001	0.994	0.313	0.000148
Serum-TG	0.154	0.067	0.047	0.577
Sex	-0.326	6.8e-05	0.096	0.254
SFA	0.096	0.256	0.195	0.02
SFA/FA	-0.137	0.103	-0.185	0.027
S-HDL-C	0.254	0.002	0.221	0.008
S-HDL-C-%	0.115	0.172	0.194	0.02
S-HDL-CE	0.245	0.003	0.23	0.006
S-HDL-CE-%	0.122	0.146	0.192	0.022
S-HDL-FC	0.148	0.078	0.059	0.488
S-HDL-FC-%	-0.129	0.125	-0.101	0.231
S-HDL-L	0.229	0.006	0.117	0.165
S-HDL-P	0.229	0.006	0.109	0.195
S-HDL-PL	0.12	0.154	0.013	0.879
S-HDL-PL-%	-0.16	0.057	-0.181	0.031
S-HDL-TG	0.163	0.052	-0.026	0.758
S-HDL-TG-%	0.091	0.28	-0.068	0.419
S-LDL-C	0.049	0.564	0.319	0.000111
S-LDL-C-%	0	1	0.308	0.000196
S-LDL-CE	0.047	0.574	0.311	0.000169
S-LDL-CE-%	0.031	0.713	0.301	0.000269
S-LDL-FC	0.054	0.524	0.346	2.5e-05
S-LDL-FC-%	-0.116	0.168	-0.197	0.019
S-LDL-L	0.066	0.434	0.317	0.000121
S-LDL-P	0.07	0.408	0.312	0.000156
S-LDL-PL	0.098	0.246	0.334	5e-05
S-LDL-PL-%	-0.033	0.697	-0.262	0.002
S-LDL-TG	0.114	0.176	0.096	0.257
S-LDL-TG-%	0.071	0.399	-0.26	0.002
SM	-0.023	0.79	0.268	0.001
S-VLDL-C	0.106	0.208	0.148	0.079
S-VLDL-C-%	-0.114	0.173	0.206	0.014
S-VLDL-CE	0.071	0.397	0.183	0.029
S-VLDL-CE-%	-0.124	0.14	0.22	0.008
S-VLDL-FC	0.155	0.064	0.078	0.356
S-VLDL-FC-%	0.029	0.728	-0.037	0.663
S-VLDL-L	0.157	0.062	0.081	0.341
S-VLDL-P	0.161	0.055	0.073	0.387
S-VLDL-PL	0.159	0.058	0.063	0.459
S-VLDL-PL-%	-0.078	0.355	-0.095	0.26
S-VLDL-TG	0.18	0.031	0.033	0.694
S-VLDL-TG-%	0.14	0.095	-0.16	0.058
TG/PG	0.179	0.032	0.009	0.919
TotCho	-0.061	0.466	0.218	0.009
TotFA	0.117	0.164	0.226	0.007
TotPG	-0.035	0.678	0.249	0.003
Tyr	-0.012	0.888	-0.159	0.058
UnSat	-0.058	0.49	0.161	0.055
Val	-0.039	0.64	-0.116	0.168
VLDL-C	0.091	0.281	0.138	0.101
VLDL-D	0.137	0.102	-0.016	0.851
VLDL-TG	0.165	0.048	0.045	0.597
XL-HDL-C	-0.152	0.069	0.107	0.207
XL-HDL-C-%	0.059	0.48	0.153	0.069
XL-HDL-CE	-0.155	0.065	0.116	0.171
XL-HDL-CE-%	0.073	0.385	0.126	0.136
XL-HDL-FC	-0.146	0.082	0.085	0.312
XL-HDL-FC-%	-0.04	0.634	0.157	0.062
XL-HDL-L	-0.155	0.064	0.078	0.357
XL-HDL-P	-0.156	0.062	0.077	0.365
XL-HDL-PL	-0.153	0.067	0.048	0.571
XL-HDL-PL-%	-0.077	0.363	-0.171	0.041
XL-HDL-TG	-0.108	0.201	0.148	0.078
XL-HDL-TG-%	0.078	0.352	0.13	0.124
XL-VLDL-C	0.074	0.379	0.073	0.385
XL-VLDL-C-%	-0.152	0.084	0.074	0.408
XL-VLDL-CE	0.064	0.449	0.063	0.457
XL-VLDL-CE-%	-0.19	0.031	-0.012	0.892
XL-VLDL-FC	0.085	0.311	0.085	0.315
XL-VLDL-FC-%	-0.027	0.757	0.138	0.12
XL-VLDL-L	0.105	0.21	0.055	0.515
XL-VLDL-PL	0.101	0.23	0.075	0.378
XL-VLDL-PL-%	0.036	0.685	0.138	0.118
XL-VLDL-TG	0.115	0.17	0.044	0.603
XL-VLDL-TG-%	0.076	0.388	-0.121	0.173
XS-VLDL-C	-0.027	0.751	0.172	0.041
XS-VLDL-C-%	-0.216	0.009	0.156	0.064
XS-VLDL-CE	-0.041	0.625	0.172	0.041
XS-VLDL-CE-%	-0.208	0.013	0.137	0.104
XS-VLDL-FC	0.007	0.93	0.162	0.054
XS-VLDL-FC-%	-0.093	0.27	0.111	0.188
XS-VLDL-L	0.039	0.644	0.147	0.081
XS-VLDL-P	0.053	0.53	0.136	0.108
XS-VLDL-PL	0.034	0.687	0.195	0.02
XS-VLDL-PL-%	-0.003	0.975	0.222	0.008
XS-VLDL-TG	0.148	0.078	0	0.999
XS-VLDL-TG-%	0.17	0.043	-0.212	0.011
XXL-VLDL-C	0.045	0.591	0.09	0.285
XXL-VLDL-C-%	0.011	0.902	0.063	0.472
XXL-VLDL-CE	0.016	0.854	0.12	0.156
XXL-VLDL-CE-%	-0.043	0.621	0.136	0.121
XXL-VLDL-FC	0.08	0.34	0.049	0.56
XXL-VLDL-FC-%	0.118	0.178	-0.117	0.182
XXL-VLDL-L	0.056	0.507	0.073	0.39
XXL-VLDL-PL	0.068	0.419	0.061	0.469
XXL-VLDL-PL-%	0.1	0.253	-0.072	0.415
XXL-VLDL-TG	0.056	0.507	0.07	0.408
XXL-VLDL-TG-%	-0.041	0.639	-0.029	0.744

## Sheet: NMR legend
CODE	NMR particle
Ala	Alanine
ApoA1	Apolipoprotein A-I
ApoB	Apolipoprotein B
ApoB/ApoA1	Ratio of apolipoprotein B to apolipoprotein A-I
Cit	Citrate
DHA	22:06 docosahexaenoic acid
DHA/FA	Ratio of 22:06 docosahexaenoic acid to total fatty acids
EstC	Esterified cholesterol
FAw3	Omega-3 fatty acids
FAw3/FA	Ratio of omega-3 fatty acids to total fatty acids
FAw6	Omega-6 fatty acids
FAw6/FA	Ratio of omega-6 fatty acids to total fatty acids
FreeC	Free cholesterol
Glc	Glucose
Gln	Glutamine
HDL2-C	Total cholesterol in HDL2
HDL3-C	Total cholesterol in HDL3
HDL-C	Total cholesterol in HDL
HDL-D	Mean diameter for HDL particles
HDL-TG	Triglycerides in HDL
His	Histidine
IDL-C	Total cholesterol in IDL
IDL-C_%	Total cholesterol to total lipids ratio in IDL
IDL-CE	Cholesterol esters in IDL
IDL-CE_%	Cholesterol esters to total lipids ratio in IDL
IDL-FC	Free cholesterol in IDL
IDL-FC_%	Free cholesterol to total lipids ratio in IDL
IDL-L	Total lipids in IDL
IDL-P	Concentration of IDL particles
IDL-PL	Phospholipids in IDL
IDL-PL_%	Phospholipids to total lipds ratio in IDL
IDL-TG	Triglycerides in IDL
IDL-TG_%	Triglycerides to total lipids ratio in IDL
Ile	Isoleucine
LA	18:02 linoleic acid
LA/FA	Ratio of 18:02 linoleic acid to total fatty acids
Lac	Lactate
LDL-C	Total cholesterol in LDL
LDL-D	Mean diameter for LDL particles
LDL-TG	Triglycerides in LDL
Leu	Leucine
L-HDL-C	Total cholesterol in large HDL
L-HDL-C_%	Total cholesterol to total lipids ratio in large HDL
L-HDL-CE	Cholesterol esters in large HDL
L-HDL-CE_%	Cholesterol esters to total lipids ratio in large HDL
L-HDL-FC	Free cholesterol in large HDL
L-HDL-FC_%	Free cholesterol to total lipids ratio in large HDL
L-HDL-L	Total lipids in large HDL
L-HDL-P	Concentration of large HDL particles
L-HDL-PL	Phospholipids in large HDL
L-HDL-PL_%	Phospholipids to total lipds ratio in large HDL
L-HDL-TG	Triglycerides in large HDL
L-HDL-TG_%	Triglycerides to total lipids ratio in large HDL
L-LDL-C	Total cholesterol in large LDL
L-LDL-C_%	Total cholesterol to total lipids ratio in large LDL
L-LDL-CE	Cholesterol esters in large LDL
L-LDL-CE_%	Cholesterol esters to total lipids ratio in large LDL
L-LDL-FC	Free cholesterol in large LDL
L-LDL-FC_%	Free cholesterol to total lipids ratio in large LDL
L-LDL-L	Total lipids in large LDL
L-LDL-P	Concentration of large LDL particles
L-LDL-PL	Phospholipids in large LDL
L-LDL-PL_%	Phospholipids to total lipds ratio in large LDL
L-LDL-TG	Triglycerides in large LDL
L-LDL-TG_%	Triglycerides to total lipids ratio in large LDL
L-VLDL-C	Total cholesterol in large VLDL
L-VLDL-C_%	Total cholesterol to total lipids ratio in large VLDL
L-VLDL-CE	Cholesterol esters in large VLDL
L-VLDL-CE_%	Cholesterol esters to total lipids ratio in large VLDL
L-VLDL-FC	Free cholesterol in large VLDL
L-VLDL-FC_%	Free cholesterol to total lipids ratio in large VLDL
L-VLDL-L	Total lipids in large VLDL
L-VLDL-P	Concentration of large VLDL particles
L-VLDL-PL	Phospholipids in large VLDL
L-VLDL-PL_%	Phospholipids to total lipds ratio in large VLDL
L-VLDL-TG	Triglycerides in large VLDL
L-VLDL-TG_%	Triglycerides to total lipids ratio in large VLDL
M-HDL-C	Total cholesterol in medium HDL
M-HDL-C_%	Total cholesterol to total lipids ratio in medium HDL
M-HDL-CE	Cholesterol esters in medium HDL
M-HDL-CE_%	Cholesterol esters to total lipids ratio in medium HDL
M-HDL-FC	Free cholesterol in medium HDL
M-HDL-FC_%	Free cholesterol to total lipids ratio in medium HDL
M-HDL-L	Total lipids in medium HDL
M-HDL-P	Concentration of medium HDL particles
M-HDL-PL	Phospholipids in medium HDL
M-HDL-PL_%	Phospholipids to total lipds ratio in medium HDL
M-HDL-TG	Triglycerides in medium HDL
M-HDL-TG_%	Triglycerides to total lipids ratio in medium HDL
M-LDL-C	Total cholesterol in medium LDL
M-LDL-C_%	Total cholesterol to total lipids ratio in medium LDL
M-LDL-CE	Cholesterol esters in medium LDL
M-LDL-CE_%	Cholesterol esters to total lipids ratio in medium LDL
M-LDL-FC	Free cholesterol in medium LDL
M-LDL-FC_%	Free cholesterol to total lipids ratio in medium LDL
M-LDL-L	Total lipids in medium LDL
M-LDL-P	Concentration of medium LDL particles
M-LDL-PL	Phospholipids in medium LDL
M-LDL-PL_%	Phospholipids to total lipds ratio in medium LDL
M-LDL-TG	Triglycerides in medium LDL
M-LDL-TG_%	Triglycerides to total lipids ratio in medium LDL
MUFA	Monounsaturated fatty acids; 16:01 18:01
MUFA/FA	Ratio of monounsaturated fatty acids to total fatty acids
M-VLDL-C	Total cholesterol in medium VLDL
M-VLDL-C_%	Total cholesterol to total lipids ratio in medium VLDL
M-VLDL-CE	Cholesterol esters in medium VLDL
M-VLDL-CE_%	Cholesterol esters to total lipids ratio in medium VLDL
M-VLDL-FC	Free cholesterol in medium VLDL
M-VLDL-FC_%	Free cholesterol to total lipids ratio in medium VLDL
M-VLDL-L	Total lipids in medium VLDL
M-VLDL-P	Concentration of medium VLDL particles
M-VLDL-PL	Phospholipids in medium VLDL
M-VLDL-PL_%	Phospholipids to total lipds ratio in medium VLDL
M-VLDL-TG	Triglycerides in medium VLDL
M-VLDL-TG_%	Triglycerides to total lipids ratio in medium VLDL
PC	Phosphatidylcholine and other cholines
Phe	Phenylalanine
PUFA	Polyunsaturated fatty acids
PUFA/FA	Ratio of polyunsaturated fatty acids to total fatty acids
Remnant-C	Remnant cholesterol (non-HDL, non-LDL -cholesterol)
Serum-C	Serum total cholesterol
Serum-TG	Serum total triglycerides
SFA	Saturated fatty acids
SFA/FA	Ratio of saturated fatty acids to total fatty acids
S-HDL-C	Total cholesterol in small HDL
S-HDL-C_%	Total cholesterol to total lipids ratio in small HDL
S-HDL-CE	Cholesterol esters in small HDL
S-HDL-CE_%	Cholesterol esters to total lipids ratio in small HDL
S-HDL-FC	Free cholesterol in small HDL
S-HDL-FC_%	Free cholesterol to total lipids ratio in small HDL
S-HDL-L	Total lipids in small HDL
S-HDL-P	Concentration of small HDL particles
S-HDL-PL	Phospholipids in small HDL
S-HDL-PL_%	Phospholipids to total lipds ratio in small HDL
S-HDL-TG	Triglycerides in small HDL
S-HDL-TG_%	Triglycerides to total lipids ratio in small HDL
S-LDL-C	Total cholesterol in small LDL
S-LDL-C_%	Total cholesterol to total lipids ratio in small LDL
S-LDL-CE	Cholesterol esters in small LDL
S-LDL-CE_%	Cholesterol esters to total lipids ratio in small LDL
S-LDL-FC	Free cholesterol in small LDL
S-LDL-FC_%	Free cholesterol to total lipids ratio in small LDL
S-LDL-L	Total lipids in small LDL
S-LDL-P	Concentration of small LDL particles
S-LDL-PL	Phospholipids in small LDL
S-LDL-PL_%	Phospholipids to total lipds ratio in small LDL
S-LDL-TG	Triglycerides in small LDL
S-LDL-TG_%	Triglycerides to total lipids ratio in small LDL
SM	Sphingomyelins
S-VLDL-C	Total cholesterol in small VLDL
S-VLDL-C_%	Total cholesterol to total lipids ratio in small VLDL
S-VLDL-CE	Cholesterol esters in small VLDL
S-VLDL-CE_%	Cholesterol esters to total lipids ratio in small VLDL
S-VLDL-FC	Free cholesterol in small VLDL
S-VLDL-FC_%	Free cholesterol to total lipids ratio in small VLDL
S-VLDL-L	Total lipids in small VLDL
S-VLDL-P	Concentration of small VLDL particles
S-VLDL-PL	Phospholipids in small VLDL
S-VLDL-PL_%	Phospholipids to total lipds ratio in small VLDL
S-VLDL-TG	Triglycerides in small VLDL
S-VLDL-TG_%	Triglycerides to total lipids ratio in small VLDL
TG/PG	Ratio of triglycerides to phosphoglycerides
TotCho	Total cholines
TotFA	Total fatty acids
TotPG	Total phosphoglycerides
UnSat	Estimated degree of unsaturation
Val	Valine
VLDL-C	Total cholesterol in VLDL
VLDL-D	Mean diameter for VLDL particles
VLDL-TG	Triglycerides in VLDL
XL-HDL-C	Total cholesterol in very large HDL
XL-HDL-C_%	Total cholesterol to total lipids ratio in very large
XL-HDL-CE	Cholesterol esters in very large HDL
XL-HDL-CE_%	Cholesterol esters to total lipids ratio in very large
XL-HDL-FC	Free cholesterol in very large HDL
XL-HDL-FC_%	Free cholesterol to total lipids ratio in very large
XL-HDL-L	Total lipids in very large HDL
XL-HDL-P	Concentration of very large HDL particles
XL-HDL-PL	Phospholipids in very large HDL
XL-HDL-PL_%	Phospholipids to total lipds ratio in very large HDL
XL-HDL-TG	Triglycerides in very large HDL
XL-HDL-TG_%	Triglycerides to total lipids ratio in very large HDL
XL-VLDL-C	Total cholesterol in very large VLDL
XL-VLDL-C_%	Total cholesterol to total lipids ratio in very large
XL-VLDL-CE	Cholesterol esters in very large VLDL
XL-VLDL-CE_%	Cholesterol esters to total lipids ratio in very large
XL-VLDL-FC	Free cholesterol in very large VLDL
XL-VLDL-FC_%	Free cholesterol to total lipids ratio in very large
XL-VLDL-L	Total lipids in very large VLDL
XL-VLDL-P	Concentration of very large VLDL particles
XL-VLDL-PL	Phospholipids in very large VLDL
XL-VLDL-PL_%	Phospholipids to total lipds ratio in very large VLDL
XL-VLDL-TG	Triglycerides in very large VLDL
XL-VLDL-TG_%	Triglycerides to total lipids ratio in very large VLDL
XS-VLDL-C	Total cholesterol in very small VLDL
XS-VLDL-C_%	Total cholesterol to total lipids ratio in very small
XS-VLDL-CE	Cholesterol esters in very small VLDL
XS-VLDL-CE_%	Cholesterol esters to total lipids ratio in very small
XS-VLDL-FC	Free cholesterol in very small VLDL
XS-VLDL-FC_%	Free cholesterol to total lipids ratio in very small
XS-VLDL-L	Total lipids in very small VLDL
XS-VLDL-P	Concentration of very small VLDL particles
XS-VLDL-PL	Phospholipids in very small VLDL
XS-VLDL-PL_%	Phospholipids to total lipds ratio in very small VLDL
XS-VLDL-TG	Triglycerides in very small VLDL
XS-VLDL-TG_%	Triglycerides to total lipids ratio in very small VLDL
XXL-VLDL-C	Total cholesterol in chylomicrons and extremely large VLDL
XXL-VLDL-C_%	Total cholesterol to total lipids ratio in chylomicrons and
XXL-VLDL-CE	Cholesterol esters in chylomicrons and extremely large VLDL
XXL-VLDL-CE_%	Cholesterol esters to total lipids ratio in chylomicrons and
XXL-VLDL-FC	Free cholesterol in chylomicrons and extremely large VLDL
XXL-VLDL-FC_%	Free cholesterol to total lipids ratio in chylomicrons and
XXL-VLDL-L	Total lipids in chylomicrons and extremely large VLDL
XXL-VLDL-P	Concentration of chylomicrons and extremely large VLDL particles
XXL-VLDL-PL	Phospholipids in chylomicrons and extremely large VLDL
XXL-VLDL-PL_%	Phospholipids to total lipds ratio in chylomicrons and extremely
XXL-VLDL-TG	Triglycerides in chylomicrons and extremely large VLDL
XXL-VLDL-TG_%	Triglycerides to total lipids ratio in chylomicrons and extremely

## Sheet: Senstivity analyses of BHB
Supplmentary table: Sensitivity analysis of BHB correlations with CEC. Tail values were removed sequentially.
Phenotype CEC	All individuals	4 SDV removed	3 SDV removed	2 SDV removed	1 SDV removed
R Pearson Correlation	0.365	0.289	0.281	0.258	0.231
P-value	<0.001	0.001	0.001	0.003	0.008
Sample size (N)	143	140	137	134	130
